# Supplementary material for: Assessing morphological variations in the seagrass genus Halodule (Cymodoceaceae) along the Brazilian coast through genetic analyses
Source: PeerJ. 2025 Mar 19;13:e19038. doi: 10.7717/peerj.19038 (PMC11929505; doi:10.7717/peerj.19038)
Supplement: Supplemental Information 5 — SETU: Timonha-Ubatuba estuarine system; PS: Praia da Pedra do Sal; MAC: Praia de Macapá; PM: Praia de Manguinhos; LC: Lagoa da Conceição. [file peerj-13-19038-s005.csv]

MAC		SETU			PS		LC		PM
leaf lenght (cm)	leaf width (mm)	leaf lenght (cm)	leaf width (mm)		leaf lenght (cm)	leaf width (mm)	leaf lenght (cm)	leaf width (mm)	leaf lenght (cm)	leaf width (mm)
5.7	0.32	1.3	0.5		1.2	0.5	4	0.4	2.5	0.8
3.5	0.4	2.4	0.4		2	0.4	4	0.4	2	0.4
4.2	0.38	9.3	0.20		4.7	0.26	2	0.3	1.5	0.5
3.1	0.05	6	0.22		3.3	0.23	1.5	0.3	2.5	0.4
8.9	0.5	3.7	0.4		3	0.06	2	0.4	1.5	0.8
22	0.8	10.2	0.4		5.2	0.27	3	0.4	3	0.4
10	0.21	21.5	1.5		7	0.24	2.5	0.35	3	0.7
12.1	0.3	25.2	1.5		9.3	0.45	2.5	0.3	4	0.8
22.5	0.9	15.2	0.23		15	0.3	3	0.3	4	0.7
23.7	0.9	32	1.5		14	0.18	4	0.4	2.5	0.4
